# Supplementary material for: First observation of 28O
Source: Nature. 2023 Aug 30;620(7976):965–70. doi: 10.1038/s41586-023-06352-6 (PMC10630140; doi:10.1038/s41586-023-06352-6)
Supplement: Supplementary file 1 — Source Data Fig. 2 [file 41586_2023_6352_MOESM1_ESM.xlsx]

## Sheet: Fig2a
0.05	0
0.15	0
0.25	2
0.35	9
0.45	14
0.55	16
0.65	9
0.75	6
0.85	3
0.95	5
1.05	7
1.15	1
1.25	1
1.35	5
1.45	2
1.55	0
1.65	2
1.75	3
1.85	3
1.95	1
2.05	3
2.15	4
2.25	2
2.35	0
2.45	1
2.55	0
2.65	2
2.75	0
2.85	0
2.95	3
3.05	1
3.15	0
3.25	0
3.35	4
3.45	0
3.55	0
3.65	2
3.75	1
3.85	2
3.95	0
4.05	0
4.15	0
4.25	0
4.35	0
4.45	0
4.55	2
4.65	0
4.75	2
4.85	1
4.95	0

## Sheet: Fig2b
0.025	0
0.075	33
0.125	53
0.175	90
0.225	94
0.275	108
0.325	109
0.375	120
0.425	156
0.475	158
0.525	104
0.575	120
0.625	78
0.675	59
0.725	61
0.775	49
0.825	50
0.875	48
0.925	44
0.975	44
1.025	49
1.075	58
1.125	51
1.175	54
1.225	38
1.275	39
1.325	34
1.375	26
1.425	27
1.475	31
1.525	28
1.575	31
1.625	30
1.675	21
1.725	28
1.775	23
1.825	34
1.875	25
1.925	18
1.975	19
2.025	25
2.075	18
2.125	16
2.175	22
2.225	11
2.275	16
2.325	26
2.375	19
2.425	23
2.475	16
2.525	16
2.575	14
2.625	19
2.675	6
2.725	15
2.775	18
2.825	16
2.875	11
2.925	17
2.975	16
3.025	12
3.075	8
3.125	13
3.175	12
3.225	12
3.275	10
3.325	3
3.375	14
3.425	12
3.475	16
3.525	9
3.575	6
3.625	6
3.675	1
3.725	8
3.775	16
3.825	14
3.875	10
3.925	10
3.975	8
4.025	16
4.075	11
4.125	8
4.175	8
4.225	9
4.275	10
4.325	3
4.375	2
4.425	11
4.475	5
4.525	14
4.575	7
4.625	7
4.675	6
4.725	9
4.775	12
4.825	9
4.875	10
4.925	6
4.975	8

## Sheet: Fig2c
0.025	0
0.075	33
0.125	53
0.175	88
0.225	85
0.275	70
0.325	68
0.375	54
0.425	60
0.475	43
0.525	20
0.575	27
0.625	12
0.675	11
0.725	15
0.775	10
0.825	13
0.875	13
0.925	7
0.975	17
1.025	19
1.075	23
1.125	26
1.175	29
1.225	11
1.275	10
1.325	11
1.375	8
1.425	10
1.475	7
1.525	6
1.575	4
1.625	3
1.675	5
1.725	5
1.775	3
1.825	2
1.875	3
1.925	2
1.975	1
2.025	2
2.075	3
2.125	2
2.175	3
2.225	2
2.275	1
2.325	1
2.375	1
2.425	2
2.475	2
2.525	2
2.575	1
2.625	2
2.675	1
2.725	1
2.775	0
2.825	1
2.875	0
2.925	1
2.975	1
3.025	0
3.075	0
3.125	1
3.175	2
3.225	3
3.275	1
3.325	0
3.375	4
3.425	0
3.475	2
3.525	1
3.575	0
3.625	3
3.675	0
3.725	1
3.775	1
3.825	1
3.875	0
3.925	0
3.975	0
4.025	1
4.075	1
4.125	3
4.175	0
4.225	1
4.275	0
4.325	0
4.375	0
4.425	0
4.475	1
4.525	0
4.575	0
4.625	1
4.675	0
4.725	2
4.775	0
4.825	0
4.875	0
4.925	1
4.975	0
