# Supplementary material for: First observation of 28O
Source: Nature. 2023 Aug 30;620(7976):965–70. doi: 10.1038/s41586-023-06352-6 (PMC10630140; doi:10.1038/s41586-023-06352-6)
Supplement: Supplementary file 2 — Source Data Extended Data Fig. 2 [file 41586_2023_6352_MOESM2_ESM.xlsx]

## Sheet: ExtDataFig2a
0.05	56
0.15	8
0.25	0
0.35	0
0.45	0
0.55	0
0.65	0
0.75	0
0.85	0
0.95	0

## Sheet: ExtDataFig2b
0.05	0
0.15	0
0.25	3
0.35	11
0.45	17
0.55	17
0.65	5
0.75	4
0.85	5
0.95	2

## Sheet: ExtDataFig2c
0.025	80
0.075	22
0.125	7
0.175	11
0.225	10
0.275	16
0.325	12
0.375	12
0.425	11
0.475	10
0.525	10
0.575	4
0.625	1
0.675	4
0.725	2
0.775	0
0.825	0
0.875	0
0.925	0
0.975	0
1.025	0
1.075	0
1.125	0
1.175	0

## Sheet: ExtDataFig2d
0.025	0
0.075	0
0.125	0
0.175	0
0.225	0
0.275	0
0.325	0
0.375	1
0.425	3
0.475	3
0.525	5
0.575	7
0.625	9
0.675	14
0.725	13
0.775	17
0.825	16
0.875	8
0.925	7
0.975	23
1.025	22
1.075	26
1.125	27
1.175	11

## Sheet: ExtDataFig2e
0.05	104
0.15	16
0.25	8
0.35	8
0.45	2
0.55	1
0.65	6
0.75	1
0.85	7
0.95	8
1.05	8
1.15	18
1.25	8
1.35	5
1.45	2
1.55	2
1.65	0
1.75	2
1.85	1
1.95	2
2.05	0
2.15	1
2.25	1
2.35	1
2.45	0
2.55	1
2.65	1
2.75	0
2.85	1
2.95	0

## Sheet: ExtDataFig2f
0.025	3563
0.075	1084
0.125	923
0.175	980
0.225	947
0.275	813
0.325	670
0.375	561
0.425	431
0.475	312
0.525	258
0.575	216
0.625	180
0.675	174
0.725	196
0.775	154
0.825	164
0.875	162
0.925	196
0.975	182
1.025	238
1.075	260
1.125	267
1.175	242
1.225	194
1.275	143
1.325	111
1.375	73
1.425	56
1.475	59
1.525	55
1.575	50
1.625	47
1.675	59
1.725	40
1.775	43
1.825	35
1.875	39
1.925	33
1.975	24
2.025	40
2.075	19
2.125	26
2.175	21
2.225	18
2.275	26
2.325	21
2.375	19
2.425	18
2.475	12
2.525	17
2.575	21
2.625	14
2.675	12
2.725	9
2.775	17
2.825	11
2.875	15
2.925	10
2.975	9
