# Supplementary material for: First observation of 28O
Source: Nature. 2023 Aug 30;620(7976):965–70. doi: 10.1038/s41586-023-06352-6 (PMC10630140; doi:10.1038/s41586-023-06352-6)
Supplement: Supplementary file 3 — Source Data Extended Data Fig. 4 [file 41586_2023_6352_MOESM3_ESM.xlsx]

## Sheet: Sheet1
x	y	dy_low	dy_up
-280	7	2.58147	3.77028
-240	6	2.37993	3.58364
-200	20	4.43445	5.54652
-160	42	6.45483	7.53218
-120	60	7.72432	8.78902
-80	69	8.28644	9.34678
-40	77	8.75587	9.81298
0	100	9.98325	11.0334
40	87	9.30942	10.3631
80	74	8.58284	9.6411
120	60	7.72432	8.78902
160	22	4.6545	5.76137
200	11	3.26558	4.41652
240	8	2.76839	3.94514
280	4	1.91434	3.16275
